# Supplementary material for: Trigger Factors in Recurrent Corneal Erosion Syndrome
Source: J Clin Med. 2025 Dec 8;14(24):8694. doi: 10.3390/jcm14248694 (PMC12733406; doi:10.3390/jcm14248694)
Supplement: Supplementary file 1 [file jcm-14-08694-s001.zip]

Archive with 1 entries (1 files):
- jcm-3981924-supplementary.pdf
